# Supplementary material for: The tumor-enriched small molecule gambogic amide suppresses glioma by targeting WDR1-dependent cytoskeleton remodeling
Source: Signal Transduct Target Ther. 2023 Nov 8;8:424. doi: 10.1038/s41392-023-01666-3 (PMC10630452; doi:10.1038/s41392-023-01666-3)
Supplement: Supplementary file 2 — Dataset 1 [file 41392_2023_1666_MOESM2_ESM.xlsx]

## Sheet: Data file S1
Data file S1 Positive enriched genes in CRISPR/Cas9 screening
Gene	LD80	DMSO	Difference	group
CD3D	2.52303	0.493828	2.0292	up
WDR1	0.361118	-1.64771	2.00883	up
CD3G	2.64876	1.08286	1.5659	up
MED30	-0.26767	-1.76185	1.49418	up
DAD1	-1.05368	-2.49057	1.43689	up
OXA1L	0.395536	-1.03625	1.43178	up
BPTF	0.37419	-1.03	1.40419	up
DR1	0.465266	-0.906555	1.37182	up
KEAP1	1.06886	-0.292356	1.36122	up
MRPL57	0.175154	-1.15676	1.33191	up
TXNRD1	0.141699	-1.17374	1.31544	up
PROX1	0.844674	-0.439243	1.28392	up
N4BP1	0.835608	-0.418327	1.25394	up
CUL3	0.43525	-0.81719	1.25244	up
DAXX	-0.147019	-1.39401	1.24699	up
PPP1R15B	-0.328546	-1.56648	1.23793	up
DNAJB1	0.89514	-0.341529	1.23667	up
GADD45GIP1	0.342487	-0.875839	1.21833	up
TCF4	0.959838	-0.255869	1.21571	up
SPATA5L1	-0.284931	-1.48507	1.20014	up
MED29	0.299742	-0.896703	1.19644	up
HSPA8	-0.353845	-1.54718	1.19334	up
POU3F2	0.397064	-0.770664	1.16773	up
SECISBP2	1.37619	0.284434	1.09176	up
CBWD5	-1.47117	-2.5382	1.06703	up
POLRMT	0.112391	-0.93488	1.04727	up
KIAA0368	0.904918	-0.129724	1.03464	up
UTP3	-0.694013	-1.71592	1.02191	up
MED11	-0.246123	-1.26784	1.02171	up
TXN	0.162204	-0.855214	1.01742	up
ADRM1	0.738629	-0.266677	1.00531	up
EVI2B	1.0176	0.017301	1.0003	up
TRNT1	0.599826	-0.39526	0.995086	up
TRIB2	0.306673	-0.686985	0.993657	up
DBR1	-0.401439	-1.39417	0.992729	up
IARS2	0.129228	-0.861155	0.990384	up
CDK1	-1.39699	-2.38368	0.986699	up
EIF2B2	-0.340115	-1.32234	0.982223	up
SOX2	0.0996917	-0.882173	0.981865	up
RPP21	-0.902177	-1.88393	0.981755	up
MIS18A	-0.457545	-1.4317	0.974151	up
ATG9A	0.774337	-0.197716	0.972053	up
CPSF2	0.302219	-0.667981	0.9702	up
VARS	-0.819375	-1.78524	0.96587	up
ANKRD49	0.364492	-0.600198	0.96469	up
XRCC3	-0.305935	-1.26311	0.957174	up
NPAS3	0.699705	-0.254879	0.954584	up
MRPL49	0.733911	-0.219041	0.952952	up
SMIM6	0.740526	-0.20586	0.946386	up
PLGLB1	0.723159	-0.221585	0.944744	up
CYCS	-0.257313	-1.20079	0.943476	up
NAA30	-0.128828	-1.06717	0.938341	up
PSMD9	0.948585	0.0148579	0.933727	up
KRI1	-0.0483661	-0.978504	0.930138	up
TRAF3	0.998893	0.0693643	0.929529	up
NUDC	-0.0874611	-1.01489	0.927427	up
NOM1	-0.690244	-1.61155	0.921308	up
ATP6V1B2	-0.803537	-1.71934	0.915803	up
UBQLN1	1.03555	0.120029	0.915521	up
CEP85L	0.278237	-0.628319	0.906556	up
TCF12	0.296448	-0.60474	0.901187	up
MARS2	0.250851	-0.649405	0.900256	up
MSTO1	-0.170366	-1.06952	0.899159	up
NDNL2	-0.547778	-1.44534	0.89756	up
SALL2	0.690244	-0.206731	0.896975	up
DDX59	-0.895009	-1.78849	0.89348	up
HOXB9	0.396036	-0.493555	0.889591	up
CAMSAP3	0.554367	-0.334802	0.889168	up
MRPS28	-0.0217696	-0.906794	0.885024	up
ALG2	-0.463132	-1.34807	0.884936	up
CPSF4	0.416012	-0.465775	0.881788	up
PDE12	-0.178398	-1.05899	0.880592	up
C14orf80	-0.407711	-1.27178	0.864071	up
DNAJA1	0.372477	-0.470027	0.842503	up
GEMIN2	0.261255	-0.576961	0.838216	up
HSPA1B	0.80546	-0.0311752	0.836636	up
PCBP2	0.305487	-0.527258	0.832745	up
POLR1C	-0.8559	-1.68755	0.831648	up
TOMM70A	0.795921	-0.0350202	0.830941	up
POLG2	0.406683	-0.421247	0.82793	up
RRS1	-0.465583	-1.29152	0.825937	up
FDPS	0.339298	-0.482457	0.821755	up
EIF2B5	-0.347968	-1.16487	0.816897	up
AUP1	0.686607	-0.125681	0.812288	up
CASP9	0.639409	-0.169272	0.808681	up
TSPAN12	0.386549	-0.421708	0.808257	up
HSPA4L	0.593554	-0.213731	0.807285	up
MCMBP	0.0471987	-0.758183	0.805381	up
TRIM24	0.0351526	-0.768103	0.803255	up
BRIP1	0.176127	-0.626441	0.802567	up
NF2	0.867786	0.0665045	0.801281	up
DNAJC9	-1.64107	-2.44225	0.801179	up
MRPL17	-0.00555711	-0.804504	0.798947	up
CATSPERD	0.320851	-0.477932	0.798783	up
MRPS26	0.0557239	-0.74157	0.797294	up
EIF3D	0.0464608	-0.75038	0.796841	up
PSMD12	-0.204172	-1.00061	0.796443	up
OR4F17	-0.0658278	-0.853574	0.787747	up
SMEK1	0.416039	-0.371528	0.787566	up
JAG1	0.303853	-0.483396	0.787248	up
ZNF626	-1.41997	-2.2039	0.783931	up
NAA38	0.437622	-0.344483	0.782104	up
EIF4A3	-0.255257	-1.03686	0.781605	up
DOLK	-0.0958098	-0.876829	0.781019	up
PSMD4	0.55102	-0.2285	0.77952	up
THAP7	-0.402888	-1.17784	0.774953	up
SIAH1	0.261682	-0.510424	0.772106	up
PTPMT1	0.0695198	-0.701327	0.770846	up
CAND1	1.056	0.28597	0.77003	up
WEE1	-0.986613	-1.75434	0.767728	up
NMT1	0.242845	-0.519183	0.762028	up
SENP6	0.277473	-0.480374	0.757847	up
LIN52	-0.185361	-0.942751	0.757391	up
UBE2D2	0.369341	-0.384828	0.754169	up
HIVEP3	0.59337	-0.156216	0.749585	up
ZPBP2	0.504085	-0.244703	0.748788	up
MEMO1	-0.00258043	-0.751046	0.748465	up
HMCES	0.409108	-0.338951	0.748058	up
USP17L28	-0.800664	-1.54824	0.747578	up
ZNF212	0.148601	-0.597705	0.746306	up
ATP5I	0.108839	-0.632946	0.741785	up
DRAP1	0.334581	-0.407075	0.741656	up
TPGS2	0.402651	-0.337482	0.740133	up
MRGBP	0.0512887	-0.688453	0.739742	up
RPL13	-1.28098	-2.01779	0.736813	up
RAD51C	0.0397908	-0.693302	0.733093	up
HSPD1	0.354583	-0.377333	0.731916	up
DHX37	-0.618484	-1.34682	0.728338	up
ALG13	-0.537237	-1.26413	0.726896	up
RFC5	0.303326	-0.4235	0.726826	up
TEX10	-0.12289	-0.848913	0.726023	up
UXT	0.0923813	-0.633031	0.725412	up
BOP1	-0.501502	-1.22608	0.724573	up
PDCD2	-0.598113	-1.32258	0.724464	up
USP7	0.110157	-0.613396	0.723553	up
NFIB	-0.542271	-1.26531	0.72304	up
C9orf171	0.478021	-0.244174	0.722195	up
PELO	-0.182607	-0.901723	0.719116	up
TUBB	-0.335767	-1.05424	0.718477	up
SPDYE6	-0.433168	-1.15163	0.718465	up
CUL5	0.986507	0.271902	0.714606	up
MRPS16	-0.0669662	-0.778466	0.7115	up
SBF1	0.0132486	-0.697417	0.710665	up
RPL23	-0.273362	-0.983063	0.709701	up
TRMT112	-0.399647	-1.10927	0.709626	up
TTK	0.206262	-0.502279	0.708541	up
TTC27	-0.306067	-1.01415	0.708088	up
ATP5B	0.048121	-0.658215	0.706336	up
LRFN3	0.58715	-0.119044	0.706194	up
ZNF217	0.101695	-0.601222	0.702917	up
VGF	0.857693	0.156091	0.701601	up
SEPT11	0.540215	-0.158697	0.698912	up
BIRC5	-0.370368	-1.06836	0.697995	up
NSMCE4A	-0.365809	-1.06118	0.695366	up
SLC25A3	0.27078	-0.424166	0.694946	up
C17orf49	0.0736626	-0.618809	0.692471	up
C6orf136	0.00911743	-0.682511	0.691629	up
CDK7	-0.0132583	-0.703871	0.690612	up
TMEM130	0.650187	-0.0393997	0.689587	up
FAM210A	0.0265166	-0.661135	0.687651	up
PPM1D	-0.402203	-1.08849	0.686291	up
MRPL32	-0.223273	-0.909286	0.686014	up
CREB5	-0.28451	-0.970411	0.685901	up
RANGAP1	-0.89016	-1.57592	0.685759	up
EIF2S3	-0.519607	-1.2025	0.682889	up
STARD4	0.75228	0.069909	0.682371	up
SBDS	-0.811232	-1.49344	0.682203	up
RBBP4	0.0573947	-0.621848	0.679242	up
YARS2	-0.368945	-1.04776	0.67881	up
BTBD7	0.380831	-0.296573	0.677404	up
EID3	0.567833	-0.108983	0.676816	up
STK24	0.602962	-0.0738394	0.676802	up
POU4F2	0.36017	-0.315918	0.676088	up
GAS2L1	0.66455	-0.00921528	0.673765	up
MRPL41	-0.228749	-0.902047	0.673298	up
PAIP1	0.674195	0.00431491	0.66988	up
MRO	0.4075	-0.259779	0.667279	up
SLC35A1	0.457703	-0.209001	0.666704	up
MORN1	0.389422	-0.274343	0.663765	up
RPA3	-0.650161	-1.31346	0.663299	up
EXOSC4	-0.569941	-1.23195	0.662007	up
STIL	-0.558531	-1.2193	0.660766	up
SOCS3	-0.432351	-1.09211	0.659762	up
UBE3B	0.500026	-0.157853	0.657879	up
TMEM39A	0.473489	-0.183578	0.657067	up
BIVM	0.736916	0.0800099	0.656906	up
PRELID1	-0.0957888	-0.751558	0.655769	up
INTS10	0.594503	-0.0594461	0.653949	up
DUSP28	0.660439	0.00870375	0.651735	up
POGK	0.614426	-0.0362837	0.650709	up
CCNH	-0.485637	-1.13632	0.65068	up
POP5	-0.18028	-0.83073	0.65045	up
NEK10	0.230691	-0.418925	0.649616	up
RPN2	-0.414668	-1.06427	0.649598	up
UBE4A	0.652374	0.00281429	0.64956	up
VPS25	-1.13269	-1.78217	0.649483	up
FERMT2	0.450746	-0.198006	0.648752	up
THOC5	-0.0291072	-0.677713	0.648606	up
APCDD1L	0.587414	-0.0606242	0.648038	up
CIAO1	0.0080351	-0.639792	0.647827	up
POP7	-0.324725	-0.97205	0.647325	up
MMS19	-0.901175	-1.54684	0.645667	up
COL17A1	0.569889	-0.0731018	0.642991	up
LIMA1	0.475966	-0.165463	0.641429	up
MTHFSD	0.0714463	-0.569397	0.640843	up
FAM231A	-1.17506	-1.8141	0.639035	up
CSNK2A3	0.361382	-0.276836	0.638218	up
AKAP8L	0.395457	-0.240981	0.636437	up
NME3	0.34449	-0.291434	0.635924	up
BUB3	-1.29202	-1.92781	0.635791	up
SEL1L	-0.367707	-1.00244	0.634735	up
RAD51D	0.0711221	-0.56296	0.634082	up
RRP15	-0.321773	-0.955386	0.633613	up
SKA3	-0.064041	-0.697502	0.633461	up
UQCRQ	-0.19991	-0.832693	0.632783	up
SASS6	0.508855	-0.123415	0.63227	up
PNPT1	0.127239	-0.504499	0.631738	up
GET4	0.0577479	-0.573443	0.631191	up
CHURC1-FNTB	-0.141736	-0.771927	0.630192	up
TNFRSF13B	0.396906	-0.231675	0.628582	up
DARS	-0.426211	-1.05448	0.628272	up
NXNL1	0.231858	-0.395858	0.627716	up
ARHGAP33	0.313604	-0.313989	0.627592	up
ZNHIT3	-0.986929	-1.61444	0.627509	up
MORF4L1	0.282296	-0.344705	0.627	up
MAP3K7	0.231885	-0.394885	0.626769	up
CNOT4	0.451774	-0.174188	0.625961	up
UTP23	-0.216473	-0.840923	0.624449	up
DDI1	1.07671	0.452577	0.624137	up
RAD51	-0.234908	-0.858936	0.624028	up
XRCC5	0.0845781	-0.538783	0.623361	up
SMC2	-1.05487	-1.67705	0.62218	up
THOC3	-0.772572	-1.39429	0.621716	up
GEMIN8	-0.393849	-1.01497	0.621125	up
P3H3	0.156064	-0.462924	0.618988	up
NOL10	-0.501318	-1.11993	0.618609	up
CHCHD1	0.0151718	-0.602059	0.617231	up
ZPR1	0.0944605	-0.522546	0.617007	up
CXCR3	0.567543	-0.0479742	0.615518	up
TCEAL1	0.637142	0.0219331	0.615209	up
AUNIP	0.424972	-0.189896	0.614868	up
CD68	0.399752	-0.214226	0.613978	up
PRPF6	0.106441	-0.506753	0.613193	up
UHRF1	0.446503	-0.166409	0.612912	up
DNAL4	0.222131	-0.390002	0.612133	up
CTDSPL2	0.219889	-0.391641	0.611529	up
TSEN34	-0.0776472	-0.686626	0.608979	up
TMEM175	0.438781	-0.169501	0.608282	up
CENPP	0.465952	-0.141949	0.6079	up
CHRNB2	0.557687	-0.0499291	0.607616	up
FANCM	0.563353	-0.0429937	0.606347	up
SMAD6	0.0190597	-0.587205	0.606265	up
CEBPG	0.600801	-0.00540866	0.60621	up
GATA2	0.193512	-0.41259	0.606102	up
RPRM	0.664154	0.0588144	0.60534	up
FKBP1A	0.152704	-0.452321	0.605025	up
IMP3	-1.3959	-2.00089	0.604983	up
CLEC1B	0.663416	0.0592088	0.604208	up
NAIF1	0.282533	-0.320852	0.603385	up
PSTK	0.290861	-0.312111	0.602971	up
EXOSC6	-0.738286	-1.34056	0.60227	up
TUBD1	-0.0714463	-0.673206	0.60176	up
C3orf38	0.134438	-0.467124	0.601563	up
HSPE1	-0.98627	-1.58731	0.601037	up
TFB2M	0.148508	-0.452389	0.600898	up
RPS15	-0.0489828	-0.649405	0.600422	up
FAM178A	0.108781	-0.491574	0.600355	up
MTFP1	0.460655	-0.139688	0.600343	up
STK17A	0.28111	-0.31865	0.59976	up
CLASP2	0.393322	-0.206321	0.599643	up
NOL7	-0.606652	-1.20577	0.599123	up
WDR77	-1.20455	-1.80351	0.59896	up
RSRC2	0.174957	-0.42374	0.598696	up
RARS	0.113419	-0.484557	0.597976	up
KIF1BP	0.384678	-0.212621	0.597299	up
PRC1	0.120635	-0.476515	0.597149	up
SP100	0.435645	-0.160961	0.596606	up
SEBOX	0.520503	-0.0753317	0.595834	up
C6orf141	0.358773	-0.236524	0.595297	up
CDC123	-0.081471	-0.67575	0.594279	up
GLCCI1	0.319902	-0.274172	0.594074	up
PA2G4	0.34673	-0.247247	0.593976	up
SOX9	-0.573921	-1.16768	0.593762	up
CCHCR1	0.31305	-0.27938	0.59243	up
RPL8	-2.02957	-2.62169	0.592126	up
ZNF540	0.443973	-0.146967	0.59094	up
SMDT1	0.247755	-0.341717	0.589471	up
RUVBL1	-1.05655	-1.64585	0.5893	up
TRRAP	-0.622806	-1.2084	0.585598	up
YKT6	-0.914563	-1.50011	0.585548	up
PSMC1	-0.0747694	-0.659274	0.584504	up
RPL10A	-0.783218	-1.36693	0.583716	up
CYLD	0.524271	-0.0586283	0.5829	up
FAM98B	0.330259	-0.25242	0.582679	up
RBP7	0.236436	-0.345387	0.581823	up
CFDP1	0.0722237	-0.508716	0.58094	up
PARG	-0.573341	-1.15421	0.58087	up
ABI3BP	0.412138	-0.166817	0.578955	up
SLC35B1	-0.575133	-1.15365	0.578515	up
DDX20	-0.50253	-1.08098	0.578451	up
PSMD7	0.129979	-0.447421	0.5774	up
DDX39B	0.173178	-0.403985	0.577163	up
COX15	0.271386	-0.304888	0.576274	up
ARHGEF37	0.433063	-0.143197	0.57626	up
RPA1	-0.00633374	-0.579624	0.57329	up
RCN2	0.857772	0.285236	0.572535	up
ATL2	0.103104	-0.467107	0.570212	up
ARIH1	0.481447	-0.0877632	0.56921	up
CCDC144NL	0.00137833	-0.567058	0.568436	up
PAPOLA	0.280478	-0.287866	0.568343	up
HIST1H3E	0.285089	-0.283034	0.568123	up
LARS2	0.0670927	-0.500931	0.568023	up
RBFA	0.207416	-0.359798	0.567214	up
ZCCHC9	-0.374638	-0.941693	0.567055	up
COA5	-0.12419	-0.691185	0.566995	up
PLAUR	0.548174	-0.0187352	0.566909	up
PPP1R10	-0.10307	-0.669894	0.566823	up
DNAJA3	0.0807094	-0.485888	0.566598	up
NPIPA7	0.398197	-0.168191	0.566389	up
METAP1	-0.445159	-1.01105	0.565888	up
CMTM2	0.638275	0.072605	0.56567	up
TTC3	0.263901	-0.30161	0.565511	up
ZNF235	0.556291	-0.00864348	0.564934	up
RNASEH2C	-0.0467691	-0.611638	0.564868	up
MAGEB10	0.307305	-0.257457	0.564762	up
NOLC1	-0.510093	-1.07291	0.562812	up
TAF10	-0.0984847	-0.66122	0.562735	up
FAH	0.280557	-0.280285	0.560841	up
MRPL42	0.610473	0.0503423	0.56013	up
YBEY	0.520661	-0.0388465	0.559507	up
ANLN	-0.028003	-0.587068	0.559065	up
CRKL	0.293549	-0.265482	0.55903	up
PCDHGA4	0.49046	-0.0677065	0.558167	up
COPS8	0.212091	-0.345917	0.558008	up
DLGAP2	0.383308	-0.174205	0.557513	up
ARNTL2	0.321457	-0.236046	0.557503	up
SMARCA2	0.0986823	-0.458809	0.557492	up
LAMA1	0.797475	0.240025	0.557451	up
ZNF277	0.431139	-0.125305	0.556444	up
MRPS35	0.329653	-0.22669	0.556343	up
HMGB1	0.421177	-0.13396	0.555137	up
SLC39A3	0.475149	-0.0797606	0.55491	up
ZNF766	0.0981869	-0.456607	0.554794	up
LOC728392	0.326675	-0.227851	0.554526	up
EFCAB11	0.475123	-0.0792023	0.554325	up
POGZ	0.515654	-0.0384538	0.554108	up
ZNF425	0.389475	-0.164162	0.553636	up
C2orf57	0.787356	0.233946	0.553409	up
DNAJC8	-0.237714	-0.789564	0.55185	up
KDM8	0.15769	-0.394065	0.551755	up
CFHR2	0.662968	0.111241	0.551727	up
PPRC1	0.142916	-0.408715	0.551631	up
ENTPD2	0.288252	-0.262408	0.55066	up
DHFR	-1.1207	-1.67129	0.550596	up
MRPS21	-0.153724	-0.702761	0.549037	up
NLRP14	0.915617	0.36714	0.548477	up
NDUFB2	-0.401861	-0.950281	0.54842	up
FAM96B	-0.869525	-1.41776	0.548239	up
NOP58	-0.15632	-0.703785	0.547466	up
SLC16A14	0.272071	-0.27436	0.546431	up
TUBGCP5	0.0583118	-0.488057	0.546369	up
GFM1	0.438465	-0.107378	0.545843	up
STX10	0.224184	-0.321126	0.54531	up
SLC4A7	0.451431	-0.093838	0.545269	up
TANGO6	-0.0618115	-0.606925	0.545114	up
SAP18	-0.474016	-1.019	0.544988	up
FBL	-0.436779	-0.981304	0.544526	up
CCDC136	0.270226	-0.273916	0.544142	up
MRPL38	-0.144442	-0.688538	0.544096	up
SYF2	0.423365	-0.120258	0.543623	up
MRPL39	0.178546	-0.363042	0.541588	up
MARCKS	0.501186	-0.0401834	0.541369	up
C7orf71	0.414431	-0.126625	0.541056	up
ZNRD1	-1.13098	-1.67184	0.540864	up
MCM3	-0.430454	-0.971179	0.540725	up
UQCC2	0.0600617	-0.480578	0.54064	up
RCHY1	0.544906	0.00471393	0.540192	up
BNIP2	0.475465	-0.0644727	0.539938	up
ZYX	0.184098	-0.355478	0.539577	up
PSMD5	0.728219	0.188871	0.539348	up
SEC61G	-0.24329	-0.78241	0.53912	up
LRRC73	0.469088	-0.0698612	0.538949	up
TFDP1	0.136879	-0.401919	0.538798	up
MIS18BP1	-0.114257	-0.653025	0.538768	up
SSBP4	0.349866	-0.188666	0.538532	up
RPL4	-0.690692	-1.22756	0.536869	up
TMEM41B	-0.11836	-0.655005	0.536645	up
APLP2	0.136895	-0.399665	0.53656	up
ZNF616	0.61743	0.0808858	0.536544	up
GGNBP2	0.633321	0.0968926	0.536428	up
RILP	0.439546	-0.0966552	0.536201	up
UBE2E3	0.217615	-0.31853	0.536145	up
JADE1	0.316002	-0.219212	0.535213	up
MEIG1	0.852923	0.318342	0.53458	up
ZNF474	0.502978	-0.0314279	0.534406	up
USP17L4	0.750567	0.216275	0.534292	up
WASF1	0.809782	0.275624	0.534159	up
MED10	0.276366	-0.257525	0.533892	up
FKBP5	0.388236	-0.145558	0.533794	up
FOXD4L4	-0.0705951	-0.602742	0.532147	up
ABCB7	-0.0588837	-0.590517	0.531633	up
OR8G2	0.363701	-0.167114	0.530815	up
EXOSC2	-0.555895	-1.08663	0.530738	up
DYRK3	0.450219	-0.0804863	0.530705	up
WDR38	0.004333	-0.52608	0.530413	up
TINAGL1	0.362515	-0.167891	0.530406	up
SHOX2	0.15506	-0.374567	0.529627	up
MAPKAPK5	0.416566	-0.112768	0.529333	up
MRPL44	-0.300849	-0.830047	0.529198	up
OPA1	0.25107	-0.277211	0.528281	up
BROX	0.171127	-0.357151	0.528279	up
ZNF526	0.311706	-0.216002	0.527708	up
RPS11	-0.38286	-0.91014	0.52728	up
SLX4	0.0294656	-0.497686	0.527152	up
CRLS1	0.496021	-0.0303335	0.526354	up
ZFYVE26	0.465135	-0.0612184	0.526353	up
HCCS	0.514046	-0.0112186	0.525265	up
NOP16	-0.876957	-1.40202	0.525065	up
DYNC1I2	0.543984	0.0192252	0.524758	up
RCL1	-0.186025	-0.710188	0.524163	up
BANP	-0.201663	-0.72535	0.523687	up
TUBGCP3	-0.401676	-0.925251	0.523574	up
ILF3	0.234467	-0.288975	0.523443	up
DYRK2	0.316292	-0.207106	0.523398	up
IPO11	0.199328	-0.323721	0.523049	up
OTOF	0.238845	-0.283853	0.522698	up
MYBBP1A	-0.612054	-1.13386	0.521805	up
DICER1	-0.302166	-0.823815	0.521648	up
KRTAP4-12	0.387287	-0.134003	0.52129	up
LRPPRC	0.206082	-0.314535	0.520617	up
ATP10D	0.570337	0.0502348	0.520102	up
MIA3	0.807358	0.28749	0.519868	up
YPEL1	0.196347	-0.322969	0.519317	up
MRPL34	0.130915	-0.386945	0.51786	up
CYTH3	0.221391	-0.295976	0.517367	up
POLD1	-0.0873794	-0.603971	0.516592	up
MLF1	0.12843	-0.387697	0.516126	up
MCAT	0.188795	-0.327289	0.516084	up
FOXK1	0.530781	0.0159009	0.51488	up
WDR3	0.224229	-0.290597	0.514827	up
FOSB	-0.151934	-0.666223	0.514288	up
SPDYE5	-0.480103	-0.993529	0.513426	up
GGPS1	0.449481	-0.0635558	0.513037	up
FAXDC2	-0.337849	-0.850638	0.512789	up
EIF5B	0.173929	-0.338404	0.512333	up
PSPC1	0.529516	0.0174973	0.512018	up
RPL27	-0.945976	-1.4579	0.511928	up
SLFN14	0.469325	-0.0423125	0.511637	up
CCZ1B	0.583777	0.0721542	0.511623	up
BCKDHA	0.405418	-0.106056	0.511474	up
UBE2C	-0.799953	-1.31138	0.511424	up
KDM1A	0.178525	-0.332838	0.511363	up
HMHB1	0.736547	0.225307	0.51124	up
FANCB	0.300295	-0.210555	0.51085	up
NUP107	-0.317188	-0.827776	0.510588	up
TRIM27	0.437332	-0.0728918	0.510224	up
TMEM8B	0.598587	0.0885895	0.509998	up
KIF11	-0.473963	-0.983933	0.50997	up
ECT2	-0.0236454	-0.533234	0.509589	up
CEP63	0.404101	-0.105426	0.509527	up
HIST1H2AI	-0.497865	-1.00691	0.50905	up
KRT4	0.417593	-0.0912992	0.508893	up
DHX33	-0.569177	-1.07726	0.508082	up
BIK	0.489485	-0.018392	0.507877	up
MED19	0.280372	-0.227236	0.507608	up
BACH1	0.367891	-0.138286	0.506178	up
ATP5L	-0.156565	-0.662108	0.505543	up
ATP6V0C	-1.29118	-1.79634	0.505166	up
APPL2	0.225436	-0.279209	0.504645	up
SDE2	-0.629816	-1.13425	0.504436	up
CWF19L2	0.207653	-0.296778	0.504431	up
ATP10A	0.348653	-0.155606	0.50426	up
EXOSC10	-0.279898	-0.784084	0.504186	up
FABP2	0.256575	-0.247503	0.504078	up
ADH4	0.324118	-0.179105	0.503223	up
AATF	0.378801	-0.124383	0.503185	up
ZDHHC5	0.395799	-0.107178	0.502977	up
MRPL51	0.0995994	-0.402244	0.501843	up
RPS19BP1	-0.594055	-1.09531	0.501252	up
FRG2C	0.213564	-0.287541	0.501105	up
RIMS2	0.579402	0.0793133	0.500089	up
ERAL1	0.0756153	-0.424337	0.499952	up
CHD8	0.111187	-0.388243	0.49943	up
CWC25	0.291388	-0.207806	0.499194	up
CYP2U1	0.33495	-0.163564	0.498514	up
DDX49	-0.226206	-0.72453	0.498324	up
NDUFB8	0.164233	-0.334016	0.49825	up
SOD2	-0.183553	-0.681504	0.497951	up
LOC101060389	-1.59232	-2.08967	0.497357	up
QDPR	0.0301218	-0.466971	0.497092	up
CCDC176	0.784958	0.287985	0.496972	up
KIAA0100	0.276577	-0.220048	0.496625	up
RMI1	-0.351842	-0.847735	0.495893	up
PSRC1	-0.194661	-0.690468	0.495807	up
SEPT7	-0.0605492	-0.556165	0.495615	up
TAF1C	-0.901202	-1.39681	0.495612	up
UQCC3	-0.0980762	-0.593659	0.495583	up
USP17L18	-0.942919	-1.43798	0.49506	up
THAP2	0.157334	-0.336953	0.494287	up
MED14	-0.548279	-1.04243	0.494149	up
AK2	0.305355	-0.188683	0.494038	up
DNAJB13	0.302851	-0.191159	0.494011	up
HAUS4	-1.30427	-1.79822	0.493946	up
RPS15A	-0.750936	-1.24487	0.493938	up
KDM7A	0.459706	-0.0339395	0.493645	up
CDK18	0.254991	-0.238266	0.493257	up
DROSHA	-0.142882	-0.635951	0.493069	up
FCRL2	0.648263	0.155572	0.492691	up
ATP6V1E2	0.45628	-0.0362564	0.492536	up
NDUFA6	-0.317662	-0.810138	0.492477	up
IRX4	0.543088	0.0506172	0.49247	up
ACOT7	0.477415	-0.0144973	0.491913	up
UNC50	-0.497628	-0.989209	0.491581	up
MRPS27	0.265456	-0.225529	0.490985	up
RCOR3	0.273678	-0.217111	0.49079	up
OLIG2	-0.775997	-1.26656	0.49056	up
PSIP1	0.551468	0.0609247	0.490543	up
NOVA2	0.767617	0.277587	0.49003	up
IMPA1	0.346624	-0.143374	0.489999	up
L3HYPDH	0.113374	-0.376581	0.489956	up
FAM227A	0.313445	-0.176134	0.48958	up
GLTSCR1	0.448927	-0.0401731	0.489101	up
SNX18	0.210905	-0.278048	0.488953	up
SLC39A10	-0.41538	-0.904301	0.488921	up
E2F3	0.0798688	-0.408936	0.488805	up
CSTF1	0.106288	-0.382489	0.488777	up
SNRPA	0.175755	-0.312503	0.488258	up
AOX1	0.468745	-0.0186635	0.487409	up
SMIM24	-0.0460286	-0.533046	0.487018	up
MOB3C	0.750408	0.263484	0.486924	up
KRTAP10-6	-0.733938	-1.22082	0.486879	up
RPL31	-0.419148	-0.905257	0.486109	up
HIST1H2BL	-0.587018	-1.07309	0.486075	up
ZNF211	0.46018	-0.0257269	0.485907	up
ORC6	-1.07144	-1.55637	0.484926	up
KPNA4	0.645338	0.160483	0.484856	up
RANBP10	0.464239	-0.0204904	0.484729	up
FOXN2	0.0082765	-0.476378	0.484655	up
TRMT5	0.374585	-0.110029	0.484614	up
POLR1D	0.394192	-0.0902884	0.48448	up
GPR6	0.350129	-0.133945	0.484074	up
ORMDL3	0.363174	-0.120863	0.484037	up
CEP41	0.189598	-0.294354	0.483952	up
PPP1R15A	0.46806	-0.015837	0.483897	up
DCK	0.529885	0.0466066	0.483278	up
OR5T1	0.619591	0.136372	0.483219	up
CAMTA2	0.243965	-0.238966	0.482931	up
FSCN3	0.215161	-0.267684	0.482845	up
C6orf203	0.239567	-0.242159	0.481726	up
RPP30	-0.426501	-0.908023	0.481522	up
TBC1D3H	-0.796948	-1.27837	0.481424	up
IPMK	0.489222	0.00783623	0.481385	up
GRAMD1A	0.251294	-0.229268	0.480562	up
OR6C6	0.967217	0.486776	0.48044	up
KRT26	0.061656	-0.418276	0.479932	up
ISCU	0.470827	-0.00865048	0.479477	up
SLC25A28	-0.136639	-0.615377	0.478738	up
WDR66	0.221206	-0.257389	0.478595	up
LHB	0.175057	-0.303522	0.478579	up
TRAF7	-0.00591815	-0.484437	0.478519	up
MRPS18A	0.0588257	-0.419591	0.478416	up
CDK5	0.209316	-0.268743	0.478059	up
NARS2	0.143153	-0.33487	0.478023	up
KPNB1	-1.26564	-1.74341	0.477773	up
GAPDH	-0.385653	-0.863221	0.477568	up
NAA35	0.0602409	-0.416876	0.477117	up
UBXN4	0.471697	-0.00526063	0.476957	up
C10orf131	0.879566	0.402909	0.476656	up
MIOS	0.560296	0.0837098	0.476586	up
CD22	0.27099	-0.205535	0.476526	up
RPS12	-0.472935	-0.949427	0.476492	up
MYCBP2	0.496627	0.0202479	0.476379	up
DKK4	0.312497	-0.163653	0.47615	up
CATSPERG	0.31587	-0.159871	0.475741	up
NACA2	0.438307	-0.0368779	0.475185	up
PRPF4B	-0.493095	-0.968277	0.475181	up
ZBTB8OS	-0.72561	-1.20067	0.475059	up
TRAF2	0.514442	0.0404583	0.473983	up
SMYD4	0.121673	-0.350202	0.471875	up
PAK6	0.249317	-0.222456	0.471773	up
LRRC8D	0.471275	1.6085e-08	0.471275	up
C3orf17	-0.323512	-0.79455	0.471038	up
GALK2	0.604069	0.133332	0.470737	up
LYSMD1	0.625573	0.154874	0.470699	up
RAD54L2	0.38199	-0.0886407	0.470631	up
SLC35E4	0.285432	-0.184603	0.470035	up
MRPS23	0.0694724	-0.40016	0.469633	up
EIF3A	-0.603331	-1.07289	0.469557	up
MS4A13	0.569836	0.100285	0.469551	up
PPP2R5E	0.520345	0.0509246	0.46942	up
DDB1	-0.2425	-0.711844	0.469344	up
DNMT1	-0.0327861	-0.501835	0.469049	up
GLIPR2	0.297686	-0.170944	0.46863	up
ZSCAN32	0.524087	0.0554577	0.468629	up
PNO1	0.081002	-0.38756	0.468562	up
CD163L1	0.597612	0.129133	0.468479	up
GEN1	0.629579	0.161864	0.467715	up
TIGD2	0.487061	0.0194506	0.46761	up
CDKL4	0.352554	-0.115034	0.467587	up
TRIM39	0.259777	-0.207618	0.467395	up
ZNHIT1	0.0288779	-0.438082	0.466959	up
BTNL10	0.420729	-0.0460824	0.466812	up
HNRNPH1	-0.553075	-1.01975	0.466679	up
AUTS2	-0.0150224	-0.481091	0.466068	up
CCDC84	-1.17043	-1.63626	0.465832	up
ITGB1	-0.0696094	-0.535027	0.465418	up
DET1	0.321615	-0.143714	0.465329	up
C17orf74	0.39319	-0.071864	0.465054	up
ADGRL2	0.385759	-0.0791818	0.464941	up
USP37	-0.20385	-0.668528	0.464678	up
HGC6.3	0.312866	-0.151732	0.464598	up
MRPL45	0.266616	-0.197955	0.46457	up
CCDC47	0.376878	-0.087671	0.464549	up
PTPN14	0.560454	0.0960525	0.464402	up
MED6	-0.182422	-0.646793	0.46437	up
SRF	-0.871449	-1.33548	0.464036	up
NPY	0.413588	-0.0501494	0.463737	up
MAD2L2	-0.1743	-0.637914	0.463614	up
CDC27	-0.61071	-1.07395	0.463237	up
LGI4	0.239042	-0.223992	0.463035	up
KCNS3	0.561008	0.0982072	0.462801	up
UBE2T	-0.240655	-0.703427	0.462772	up
HIST2H3D	-0.656275	-1.11895	0.462679	up
UTP18	-0.398197	-0.860302	0.462104	up
TXNL1	0.386945	-0.0741638	0.461108	up
MTRF1L	0.133247	-0.327836	0.461083	up
SHOC2	0.104899	-0.355854	0.460753	up
TBC1D13	0.0200082	-0.440711	0.460719	up
NPIPB6	-1.44909	-1.90971	0.460628	up
C19orf40	-0.338112	-0.798716	0.460604	up
POLE4	-0.220047	-0.68024	0.460193	up
GEMIN5	0.209039	-0.250815	0.459854	up
GPR82	0.413351	-0.0463061	0.459657	up
EIF3G	-0.113161	-0.572675	0.459514	up
ZNF492	0.322906	-0.135727	0.458633	up
NKAIN4	0.29874	-0.158779	0.457519	up
EIF1	0.23808	-0.219365	0.457446	up
CHAMP1	0.136344	-0.321091	0.457435	up
NSMCE1	0.0764903	-0.380696	0.457187	up
SLC25A40	0.397038	-0.0601325	0.45717	up
UBE2M	0.630001	0.172839	0.457162	up
H2AFX	0.415617	-0.0402431	0.45586	up
EMG1	-0.220508	-0.676023	0.455515	up
UBE3D	0.560428	0.104965	0.455463	up
ST7	0.119609	-0.335826	0.455436	up
WDR12	-0.198709	-0.653656	0.454948	up
ZNF687	0.230059	-0.224709	0.454768	up
GNL2	-0.188563	-0.643275	0.454713	up
GOLGA6L1	-1.18023	-1.63404	0.453809	up
SARS2	0.131105	-0.322406	0.453511	up
SLTM	0.240189	-0.21315	0.453339	up
TFR2	-0.0916381	-0.544742	0.453104	up
PTAFR	0.612739	0.159864	0.452875	up
NIFK	-0.0529806	-0.505831	0.45285	up
PPP2CB	0.784378	0.331763	0.452615	up
RTEL1	-0.262383	-0.714883	0.4525	up
TYW3	0.452538	0.000136466	0.452401	up
OVOL2	0.447214	-0.00506701	0.452281	up
RAPGEF1	0.352633	-0.099539	0.452172	up
RBMX	-0.590602	-1.0426	0.451997	up
KPNA3	0.722211	0.270382	0.451829	up
TXNL4B	0.35005	-0.101012	0.451063	up
FABP6	0.353924	-0.0969421	0.450866	up
CCNC	0.445818	-0.00500726	0.450825	up
AARS	-0.0765403	-0.527224	0.450684	up
HOXA1	0.0409187	-0.409671	0.450589	up
NGRN	0.0486033	-0.40098	0.449583	up
EBF3	0.548279	0.0992044	0.449075	up
EPPIN	0.359485	-0.0895149	0.448999	up
GGA2	0.245718	-0.202974	0.448692	up
EIF3F	-0.0730433	-0.521692	0.448649	up
ATP2B3	0.282349	-0.166253	0.448602	up
DMWD	0.395061	-0.0534822	0.448544	up
EGFLAM	0.276893	-0.171302	0.448196	up
ARHGEF16	0.585121	0.137407	0.447714	up
TMEM199	0.193638	-0.253803	0.447442	up
CDHR1	0.727745	0.280421	0.447323	up
ZBTB10	0.187864	-0.259352	0.447217	up
GTF3C6	0.00892321	-0.438218	0.447141	up
YIF1A	0.383071	-0.0640253	0.447096	up
RNASE6	0.578137	0.13139	0.446747	up
SMG6	0.172991	-0.273643	0.446634	up
DSTN	0.450878	0.00425874	0.446619	up
NR4A1	0.500264	0.0539381	0.446325	up
OR7G2	0.265509	-0.180744	0.446253	up
COL27A1	0.41285	-0.033207	0.446057	up
TRIM49	-0.0495889	-0.495569	0.44598	up
EIF2B3	-0.390555	-0.836313	0.445758	up
LCNL1	0.389817	-0.0553979	0.445215	up
PRAME	0.533231	0.0882054	0.445026	up
DHPS	-0.362146	-0.807031	0.444885	up
NSMCE2	0.0214892	-0.423193	0.444682	up
HIST1H1T	0.378696	-0.0658966	0.444593	up
USH2A	0.464687	0.0201745	0.444512	up
CLGN	0.395378	-0.0490754	0.444453	up
MSN	0.392505	-0.0516502	0.444155	up
FTH1	-0.435224	-0.879373	0.444149	up
FBXL5	0.357139	-0.086807	0.443946	up
PCDHAC2	0.436489	-0.00709761	0.443586	up
GDF1	0.456939	0.0137366	0.443202	up
KIF9	0.116692	-0.326504	0.443196	up
DTX3	0.0670901	-0.375967	0.443057	up
EAPP	0.0554024	-0.387645	0.443048	up
DFNB59	0.216413	-0.226587	0.443	up
GALNT15	0.218453	-0.224385	0.442837	up
GTF2H2C	0.349022	-0.0934744	0.442497	up
RBCK1	0.297844	-0.144317	0.442161	up
CELSR2	0.0986217	-0.343475	0.442097	up
OR51V1	0.692379	0.250474	0.441905	up
ST3GAL3	0.352422	-0.0894074	0.441829	up
EPSTI1	0.311074	-0.130374	0.441448	up
NR2C2	-0.0928873	-0.534327	0.44144	up
C19orf73	0.469193	0.0279704	0.441223	up
NRF1	-0.109089	-0.55012	0.441031	up
RPE	-0.469984	-0.910994	0.44101	up
TMEM209	0.212057	-0.228824	0.440881	up
INO80	-0.100864	-0.541652	0.440787	up
TBC1D3K	-0.628577	-1.06929	0.440708	up
RRP36	0.519317	0.0790384	0.440279	up
C16orf72	-0.143272	-0.582919	0.439647	up
RPS13	-0.818611	-1.25821	0.439598	up
RPS6	-1.16634	-1.60582	0.439474	up
MRPS12	0.04518	-0.393911	0.439091	up
MARS	-0.563248	-1.00215	0.438904	up
ZNF622	-0.180377	-0.619253	0.438875	up
DMPK	0.647973	0.209121	0.438853	up
TAPBP	0.237672	-0.200925	0.438597	up
MRPS34	0.190442	-0.248152	0.438593	up
TIA1	0.339746	-0.098559	0.438305	up
CBWD6	-0.336979	-0.774949	0.43797	up
HELZ	0.182733	-0.255033	0.437766	up
DTWD1	0.502767	0.0652393	0.437528	up
MSL1	0.136004	-0.301405	0.437409	up
SFTPA1	0.583276	0.14591	0.437366	up
C19orf25	0.0729484	-0.364357	0.437305	up
RIMKLB	0.568334	0.13103	0.437304	up
FNIP1	0.28696	-0.150272	0.437233	up
NOL6	0.0572946	-0.379894	0.437188	up
RABEPK	0.100477	-0.33668	0.437157	up
SPCS2	-0.139954	-0.576687	0.436733	up
NARS	-0.229392	-0.665711	0.436319	up
HOMER3	0.170898	-0.265123	0.436021	up
DPP4	0.0551652	-0.380423	0.435588	up
NELFCD	-0.0766247	-0.512063	0.435438	up
PRAMEF20	0.57342	0.138604	0.434816	up
CD19	0.545407	0.11098	0.434426	up
STK40	0.109616	-0.32454	0.434157	up
MAD2L1BP	-0.353002	-0.78673	0.433729	up
CBX7	0.0718653	-0.361813	0.433678	up
TMEM230	0.253039	-0.18042	0.433458	up
RGS4	0.284009	-0.149446	0.433455	up
MAP2K7	0.264297	-0.168823	0.43312	up
POT1	0.0163274	-0.416739	0.433067	up
ZC3H4	0.54791	0.115034	0.432877	up
PDE8A	0.441153	0.00834844	0.432805	up
PPIAL4C	0.0972645	-0.33516	0.432425	up
BNIPL	0.18782	-0.244583	0.432403	up
ZDHHC8	0.411374	-0.0210197	0.432394	up
C12orf45	-0.107727	-0.539978	0.432252	up
KRTAP1-3	-0.22259	-0.654834	0.432244	up
MRPL4	-0.00175747	-0.433847	0.43209	up
EIF2B4	-0.347099	-0.778927	0.431829	up
HIST1H2BB	-0.0659938	-0.497806	0.431812	up
WBSCR16	-0.212357	-0.644061	0.431704	up
CBLN3	0.668344	0.236678	0.431666	up
NAT10	-0.18714	-0.618774	0.431635	up
ICT1	-0.167148	-0.598696	0.431548	up
GTF2H1	0.123879	-0.307193	0.431072	up
MNAT1	0.0171615	-0.413888	0.431049	up
UPK3BL	0.303194	-0.127803	0.430997	up
GATAD2B	-0.422126	-0.852516	0.43039	up
MAST3	-0.110064	-0.5402	0.430136	up
EIF2S1	-0.165983	-0.596117	0.430134	up
BORA	-0.127642	-0.557411	0.429769	up
JSRP1	0.268619	-0.161113	0.429731	up
PELP1	-0.269778	-0.6995	0.429722	up
CDC23	-0.309624	-0.739299	0.429675	up
DBT	0.344832	-0.0844986	0.429331	up
ATP11A	0.685474	0.256245	0.429229	up
HAUS5	-0.494202	-0.923407	0.429204	up
MTDH	0.289095	-0.140006	0.429101	up
DDTL	0.174627	-0.254367	0.428994	up
BRIX1	0.227007	-0.201882	0.428888	up
AMY1C	-0.0444764	-0.473305	0.428829	up
TAMM41	0.135008	-0.293056	0.428064	up
GATSL2	0.193425	-0.234527	0.427952	up
PPP1R35	-0.22318	-0.651095	0.427915	up
MED12L	0.459548	0.0317455	0.427802	up
PSMC6	-0.454883	-0.882668	0.427785	up
S100A10	0.398356	-0.0293056	0.427661	up
GALP	0.177608	-0.249859	0.427467	up
PDIK1L	0.385522	-0.0418378	0.427359	up
CENPO	-0.289807	-0.717035	0.427228	up
SPDYE1	-0.133732	-0.560809	0.427076	up
OR5K4	0.297159	-0.129555	0.426714	up
GCN1L1	-0.171965	-0.598678	0.426713	up
BBS2	0.161956	-0.264748	0.426704	up
CXCL11	0.259008	-0.1666	0.425608	up
KRT6A	0.338586	-0.0868395	0.425426	up
CDC37	-0.632056	-1.05735	0.425295	up
WDR47	0.24431	-0.180829	0.42514	up
GPALPP1	0.324619	-0.100519	0.425138	up
ISCA2	-0.825673	-1.25058	0.424903	up
FOLH1	0.355373	-0.0694821	0.424856	up
SETBP1	0.174883	-0.24974	0.424622	up
NBN	0.469773	0.045198	0.424575	up
EP300	0.336294	-0.0880568	0.424351	up
POLD3	0.185645	-0.238488	0.424133	up
ASB14	0.511226	0.0871161	0.42411	up
PPP1R21	0.745111	0.321228	0.423884	up
DIRAS2	0.39688	-0.0267787	0.423658	up
JDP2	0.41451	-0.00892366	0.423434	up
ZBTB47	0.292916	-0.130492	0.423408	up
COMMD4	0.32151	-0.101713	0.423222	up
A2ML1	0.326359	-0.0966979	0.423056	up
HNRNPA1	-0.196384	-0.619389	0.423005	up
ITGA7	0.166094	-0.256911	0.423005	up
ATP5A1	-0.112107	-0.535061	0.422955	up
CMTM8	0.406472	-0.01636	0.422832	up
BIRC3	0.267169	-0.155557	0.422726	up
SMURF1	0.161203	-0.261299	0.422501	up
C19orf52	-1.67728	-2.09975	0.422467	up
SNAP25	0.535498	0.113097	0.4224	up
MPP1	0.314052	-0.108195	0.422247	up
FAM69B	0.279318	-0.142893	0.422211	up
REG1A	0.292126	-0.12997	0.422095	up
DNAJC13	0.299821	-0.122269	0.42209	up
HYLS1	0.028003	-0.393911	0.421914	up
NSA2	-0.637195	-1.05882	0.421625	up
UCP1	0.263008	-0.15861	0.421617	up
CEACAM6	0.211084	-0.210043	0.421127	up
CCND1	0.164357	-0.25662	0.420978	up
XRCC2	0.291678	-0.129174	0.420852	up
PTP4A1	0.0835925	-0.337124	0.420716	up
ZFAND4	0.425578	0.00488535	0.420693	up
IMP4	-0.347494	-0.76812	0.420626	up
BRAF	0.0155031	-0.405044	0.420547	up
ARHGAP21	0.492384	0.0718725	0.420511	up
MS4A6A	0.408791	-0.0113835	0.420175	up
LMAN1L	0.173939	-0.246035	0.419974	up
TBC1D16	0.283218	-0.136282	0.4195	up
SFSWAP	-0.350762	-0.770237	0.419475	up
TRPC1	0.297897	-0.121383	0.41928	up
GNG10	0.23574	-0.183476	0.419216	up
POLD2	-0.803932	-1.2231	0.419172	up
TCL1A	0.461472	0.0427137	0.418758	up
LAMB1	0.150788	-0.267906	0.418694	up
DNAJC21	0.482185	0.0636156	0.41857	up
PRMT3	0.133263	-0.285287	0.41855	up
ECI2	0.177734	-0.240759	0.418493	up
WARS	-0.318189	-0.73667	0.418481	up
NFYB	0.18373	-0.234595	0.418325	up
FGF14	0.0434064	-0.374891	0.418298	up
PRKCH	0.624809	0.206901	0.417908	up
MED4	0.399331	-0.0184449	0.417776	up
MTERF4	-0.0435276	-0.461251	0.417723	up
C5orf28	0.492463	0.0747511	0.417712	up
FANCF	-0.204533	-0.621677	0.417144	up
SLC30A2	0.277289	-0.139366	0.416654	up
FPR2	0.603937	0.187283	0.416654	up
ZNF649	0.0515048	-0.365142	0.416647	up
KLHL40	0.436383	0.0207618	0.415621	up
DDT	-0.0546434	-0.470061	0.415418	up
RPL29	0.0119101	-0.40337	0.41528	up
CDC25B	-0.109732	-0.5248	0.415068	up
TBC1D3C	-1.51557	-1.93037	0.414798	up
TTC26	0.789253	0.374464	0.414789	up
COA1	-0.0266405	-0.441428	0.414788	up
DAP3	-0.0291757	-0.443801	0.414626	up
GMNN	-0.104232	-0.518807	0.414575	up
MAP3K8	0.41227	-0.00198723	0.414257	up
LSM7	-0.396458	-0.810651	0.414193	up
MAN2A2	0.348811	-0.0649576	0.413769	up
WDR73	0.189496	-0.224197	0.413693	up
BAZ2A	-0.101049	-0.514351	0.413302	up
SULT1A4	-0.476651	-0.889839	0.413188	up
ZNF574	-0.106335	-0.519422	0.413086	up
CRY1	0.315106	-0.0979614	0.413067	up
ARF5	-0.259044	-0.672096	0.413052	up
MRPL15	-0.154757	-0.567792	0.413035	up
ZC2HC1A	0.472039	0.059161	0.412878	up
SHOX	0.302904	-0.109857	0.412761	up
RAD1	0.18871	-0.22336	0.412071	up
BPI	0.194645	-0.217009	0.411654	up
RNF148	0.0760238	-0.335058	0.411082	up
OGG1	-0.103183	-0.513958	0.410774	up
DBF4	-0.0607126	-0.471341	0.410629	up
COL4A3	0.521531	0.110953	0.410578	up
SNRNP40	-0.0475491	-0.457751	0.410202	up
COX11	-0.219541	-0.62948	0.409939	up
RPLP0	-0.559769	-0.969677	0.409908	up
KIF24	0.56504	0.155183	0.409857	up
HYPK	-0.59192	-1.00178	0.409856	up
GABPA	-0.274074	-0.683911	0.409838	up
EWSR1	-0.761819	-1.17147	0.409654	up
STOML1	0.148962	-0.260684	0.409646	up
BUB1B	0.0228657	-0.386655	0.409521	up
MRPL10	0.039514	-0.369854	0.409368	up
SEPT10	0.162028	-0.247298	0.409326	up
APOBEC3D	0.288568	-0.120627	0.409195	up
GAST	0.316898	-0.0922911	0.409189	up
MAP3K19	0.349022	-0.0600983	0.409121	up
SLC30A10	-0.155113	-0.563984	0.408872	up
PLXNB1	0.0946081	-0.313937	0.408546	up
MTPN	0.219768	-0.188564	0.408331	up
SLC7A6OS	-0.787461	-1.19575	0.408291	up
PTCD3	-0.107276	-0.515529	0.408253	up
TRUB2	0.260987	-0.147208	0.408194	up
BBX	0.373056	-0.0351005	0.408157	up
DEFB107B	0.226232	-0.181888	0.40812	up
MAP1LC3B2	-0.0436172	-0.451621	0.408004	up
ANP32A	-0.0389501	-0.446789	0.407839	up
SULT1E1	0.700469	0.292663	0.407806	up
VARS2	-0.781769	-1.18918	0.40741	up
BHMT2	0.555658	0.148428	0.40723	up
AVEN	-0.0300506	-0.437279	0.407229	up
PCED1A	0.338455	-0.0686319	0.407087	up
PARP12	-0.204765	-0.611808	0.407044	up
KCNH8	0.275734	-0.131051	0.406784	up
ARF1	-0.0116834	-0.418037	0.406353	up
ZNF587B	-0.147272	-0.553621	0.406348	up
ARCN1	-0.252227	-0.658522	0.406296	up
POLR3H	-1.32667	-1.73283	0.406153	up
CPNE9	0.303589	-0.102448	0.406038	up
PLEKHM2	0.0799478	-0.325872	0.40582	up
ATRIP	-0.0566094	-0.462412	0.405802	up
C10orf2	-0.00585437	-0.411634	0.40578	up
TMEM42	0.519159	0.113674	0.405484	up
PLAC1	0.484188	0.0787994	0.405389	up
CHMP1B	0.175254	-0.229985	0.405239	up
VEZT	-0.188552	-0.593727	0.405175	up
CKM	0.0493306	-0.355751	0.405082	up
CAMK2A	0.149547	-0.255511	0.405057	up
C18orf21	-0.304011	-0.708976	0.404965	up
NXNL2	0.182596	-0.222097	0.404693	up
THAP6	0.714225	0.309601	0.404625	up
NUP85	0.114041	-0.290256	0.404297	up
S100A9	0.317056	-0.0869334	0.403989	up
FAM92B	0.0488167	-0.355154	0.40397	up
PIN1	0.169167	-0.234749	0.403915	up
OR6C75	0.616323	0.212638	0.403685	up
CCDC28B	0.10009	-0.303369	0.403458	up
PHIP	0.503742	0.100316	0.403426	up
HOXD8	0.456675	0.0533217	0.403354	up
TMEM184B	0.301903	-0.101448	0.403351	up
PCDHGA12	0.456438	0.0531937	0.403244	up
MDM4	-0.350314	-0.753231	0.402918	up
NELFB	-0.164273	-0.567126	0.402853	up
EBF1	0.100914	-0.301883	0.402798	up
C21orf59	-0.318505	-0.721081	0.402576	up
KCP	-0.0886945	-0.490874	0.40218	up
RPS7	-0.0669214	-0.468985	0.402064	up
CCDC168	0.476019	0.0743499	0.401669	up
TADA1	0.483951	0.0824481	0.401503	up
SECISBP2L	0.395114	-0.00635182	0.401466	up
LIX1L	0.220898	-0.180505	0.401403	up
AGPS	0.390555	-0.0106889	0.401244	up
MRPS30	-0.164629	-0.565709	0.40108	up
CCDC183	0.0984267	-0.302464	0.40089	up
ANKRD62	0.319454	-0.0814031	0.400857	up
KCND2	0.133803	-0.266882	0.400685	up
TSSK1B	0.270753	-0.129294	0.400047	up
GUCY2C	0.387972	-0.0119818	0.399954	up
RHOA	-0.00691377	-0.406717	0.399803	up
ALDOA	-0.342566	-0.742304	0.399738	up
CCM2	0.310942	-0.088359	0.399301	up
ZNF789	0.300453	-0.0986665	0.39912	up
NDUFAF1	0.392347	-0.00670764	0.399055	up
SATL1	0.299136	-0.0998941	0.39903	up
WDR53	-0.0167435	-0.415442	0.398698	up
RUSC1-AS1	0.17151	-0.226758	0.398268	up
PTK2	0.170434	-0.227612	0.398046	up
HSD17B10	0.033437	-0.364476	0.397913	up
CCDC12	0.09187	-0.30581	0.39768	up
NRG1	0.49415	0.0966774	0.397472	up
MRPS31	0.0619617	-0.335331	0.397293	up
CD300LF	0.507379	0.110181	0.397198	up
SRRM1	0.474279	0.0772303	0.397049	up
PCIF1	0.120977	-0.275333	0.396311	up
TAZ	0.453566	0.0572692	0.396296	up
NDUFB10	0.0725821	-0.323601	0.396183	up
PMF1-BGLAP	-1.64297	-2.03913	0.396167	up
CENPA	0.262128	-0.133963	0.396091	up
VPS41	0.515021	0.119022	0.395999	up
WDR34	-0.136249	-0.532176	0.395927	up
FAM57A	0.44342	0.0475969	0.395823	up
MOB4	0.37722	-0.0184859	0.395706	up
UGT2A3	0.24796	-0.147733	0.395694	up
PAQR3	0.1612	-0.234339	0.395539	up
MAGI1	0.421257	0.025744	0.395513	up
TPH2	0.386128	-0.00913265	0.39526	up
ATG101	0.306488	-0.0887312	0.395219	up
MRRF	0.64518	0.250166	0.395014	up
SEC11A	0.326727	-0.067896	0.394623	up
MED8	0.0724925	-0.321928	0.39442	up
SLC25A6	0.155142	-0.239068	0.39421	up
USP14	0.439071	0.0448975	0.394174	up
BMP7	0.0509329	-0.343031	0.393964	up
EEF1A1	-0.964502	-1.35843	0.39393	up
MRPS18C	-0.358799	-0.752531	0.393732	up
HHATL	0.496284	0.102585	0.393699	up
KRTAP17-1	0.268355	-0.125191	0.393546	up
WDR35	0.668845	0.275521	0.393324	up
NMT2	0.165021	-0.228244	0.393265	up
SF3B3	-0.388104	-0.781284	0.393179	up
USP17L29	-1.15709	-1.55026	0.393165	up
GLG1	-0.073486	-0.466561	0.393075	up
TAB1	0.791203	0.398163	0.39304	up
MGAT4D	0.918041	0.525005	0.393037	up
SNRNP25	-0.718785	-1.11177	0.392981	up
CINP	0.182032	-0.210948	0.39298	up
C20orf78	0.184238	-0.208557	0.392796	up
PTPRC	0.524429	0.131829	0.3926	up
MRPL37	-0.0341327	-0.426693	0.392561	up
YARS	-0.178704	-0.57119	0.392486	up
KRTCAP2	0.137572	-0.254691	0.392263	up
SEMA3B	0.316529	-0.0757141	0.392243	up
NKX2-5	0.393586	0.00135881	0.392227	up
CLDN25	-0.17653	-0.568748	0.392218	up
STAMBP	0.285564	-0.106502	0.392065	up
EIF2S2	-0.701365	-1.09319	0.391824	up
CNEP1R1	0.473884	0.0829278	0.390956	up
TFCP2L1	0.321457	-0.0694087	0.390866	up
NAMPT	0.479207	0.0883471	0.39086	up
TAX1BP3	0.381041	-0.0096715	0.390713	up
C16orf96	0.123465	-0.267206	0.390671	up
OSBPL6	0.558241	0.167705	0.390536	up
NFYC	0.151721	-0.238778	0.390499	up
CPSF1	0.0383782	-0.352115	0.390493	up
CGB8	-0.497259	-0.887261	0.390002	up
RBBP8	-0.0800269	-0.470027	0.39	up
ARFGAP3	0.475518	0.0856648	0.389853	up
ZNF200	0.397275	0.00752668	0.389748	up
IFITM3	-0.437411	-0.82711	0.389699	up
MATR3	-0.017693	-0.407383	0.38969	up
PSMB11	0.30749	-0.082011	0.389501	up
LOC100289561	-0.108396	-0.497601	0.389205	up
AGTRAP	0.760001	0.370828	0.389173	up
OR10G7	0.308017	-0.0810104	0.389027	up
POTEG	-0.100909	-0.48973	0.388821	up
SYVN1	-0.0986059	-0.487425	0.388819	up
MRPL36	-0.0849075	-0.473237	0.388329	up
AGAP11	0.444816	0.0568031	0.388013	up
NAPG	0.429663	0.0417525	0.387911	up
AP2B1	0.431824	0.0441513	0.387673	up
RARB	0.448348	0.0609367	0.387411	up
TFRC	0.332604	-0.0546262	0.38723	up
GPR146	0.572155	0.184978	0.387177	up
ARPC5L	0.012045	-0.375096	0.387141	up
C2CD4B	0.303879	-0.0832027	0.387082	up
HMGXB4	0.493596	0.106807	0.386789	up
C1orf94	0.532704	0.146214	0.386491	up
DDX23	-0.930111	-1.31652	0.386404	up
XKR3	0.384178	-0.00200857	0.386186	up
NARFL	-0.526775	-0.912838	0.386063	up
MALSU1	-0.0386523	-0.424559	0.385907	up
USE1	0.078472	-0.307244	0.385716	up
METTL2B	-0.84449	-1.23019	0.3857	up
OGN	0.251697	-0.133869	0.385567	up
MBIP	0.112874	-0.272192	0.385065	up
WDHD1	-0.59503	-0.979921	0.384891	up
UROD	0.120582	-0.264201	0.384783	up
C4orf47	0.474358	0.0897232	0.384635	up
CCDC170	0.0966373	-0.287644	0.384281	up
KIAA1586	0.563617	0.179429	0.384187	up
FBXL18	0.25058	-0.133574	0.384154	up
SLC6A16	0.378696	-0.00525056	0.383947	up
PIGF	0.452037	0.0683245	0.383713	up
RNF13	0.417251	0.0336151	0.383636	up
ABT1	-0.561271	-0.944834	0.383563	up
AQP6	-0.0164995	-0.400058	0.383559	up
FRG1	-0.31558	-0.698697	0.383117	up
PURG	0.352764	-0.0298673	0.382632	up
ARPC3	0.686265	0.303761	0.382503	up
RPRD1B	0.251007	-0.131443	0.38245	up
NBAS	-0.284852	-0.667298	0.382446	up
MAG	0.05667	-0.325753	0.382423	up
KNTC1	0.541058	0.158714	0.382345	up
RPL36AL	-0.360196	-0.742355	0.382159	up
OSGEPL1	0.534286	0.15221	0.382075	up
PTPN23	-0.341617	-0.723574	0.381957	up
ISYNA1	-0.292284	-0.67423	0.381947	up
CACNA1B	0.27771	-0.104214	0.381924	up
PHF5A	-0.341485	-0.723352	0.381867	up
ZNF75D	0.510278	0.128575	0.381703	up
SPC25	-0.299109	-0.680633	0.381524	up
WBP2NL	0.438492	0.0569977	0.381494	up
MFAP2	0.38958	0.00840701	0.381173	up
EPB41L3	0.404733	0.0235705	0.381163	up
NAB1	-0.0332631	-0.414383	0.38112	up
CRACR2B	0.251523	-0.129423	0.380947	up
WDR33	-0.254372	-0.635251	0.380879	up
LSM8	-0.208636	-0.588827	0.380191	up
ZNF638	0.079932	-0.300227	0.380159	up
TSHZ3	0.389896	0.00999641	0.3799	up
ADH7	0.570917	0.19121	0.379706	up
RPF1	-0.707216	-1.08684	0.379622	up
NOA1	0.488642	0.109281	0.37936	up
METTL10	0.759658	0.380355	0.379304	up
OR10A7	0.684552	0.305691	0.378861	up
C17orf80	0.427924	0.0491694	0.378755	up
C9orf131	-0.0193844	-0.398077	0.378693	up
SKP2	-0.324672	-0.703256	0.378584	up
HOXC6	0.399331	0.0209616	0.378369	up
RPL15	-0.0661572	-0.44445	0.378293	up
UBE2E1	0.398777	0.0205194	0.378258	up
KCNJ4	0.266721	-0.111518	0.378239	up
SEC62	0.187788	-0.19034	0.378128	up
HMBS	-0.124016	-0.501938	0.377922	up
ZNF84	0.689374	0.311462	0.377913	up
FAM156A	0.332393	-0.0451485	0.377542	up
SAE1	-0.285827	-0.66332	0.377493	up
EIF1AD	0.382385	0.00493777	0.377448	up
TIGAR	0.535893	0.158628	0.377265	up
TCP11L1	0.139179	-0.238044	0.377223	up
ZCCHC8	-0.578638	-0.955779	0.377141	up
MOGAT1	-0.103695	-0.480817	0.377123	up
POM121C	-0.33943	-0.716488	0.377059	up
ZNF318	0.430111	0.053279	0.376832	up
TIMMDC1	-0.396669	-0.773225	0.376556	up
CCDC59	-0.547146	-0.923663	0.376517	up
CLK3	0.367628	-0.00879458	0.376422	up
NAE1	0.192624	-0.183766	0.37639	up
KIF5A	0.501186	0.124798	0.376388	up
CBX8	0.641464	0.265789	0.375675	up
CDH12	0.416039	0.0403712	0.375667	up
C1orf109	-0.212937	-0.588537	0.3756	up
ZC3H7A	0.121233	-0.254196	0.375429	up
SMIM20	0.16232	-0.213014	0.375334	up
HEATR6	-0.0316292	-0.406802	0.375173	up
LYRM5	0.662231	0.287166	0.375065	up
RRM1	-0.480209	-0.855214	0.375005	up
UBE2G2	0.525405	0.150522	0.374883	up
SREK1	0.215957	-0.1587	0.374657	up
FKBPL	-0.172822	-0.546996	0.374174	up
FLCN	-0.0201681	-0.39427	0.374102	up
TTC29	0.349813	-0.024163	0.373976	up
DCAF4L1	0.49465	0.120835	0.373815	up
ACAD10	0.0196519	-0.353993	0.373645	up
CCNO	0.06076	-0.312725	0.373485	up
DOK7	0.197307	-0.1761	0.373407	up
NXT1	0.251763	-0.121493	0.373256	up
CCL3L3	0.468455	0.0953849	0.37307	up
HSPA1A	0.713461	0.340436	0.373025	up
NPIPA1	-0.362594	-0.735372	0.372778	up
HID1	0.159722	-0.213031	0.372752	up
ELP3	-0.0761477	-0.448804	0.372656	up
AKIRIN2	-1.42582	-1.79839	0.372576	up
OVCH2	0.354899	-0.0174529	0.372352	up
ZNF503	0.18651	-0.185627	0.372137	up
LSM5	-0.123302	-0.495125	0.371824	up
ZEB1	0.584067	0.212297	0.37177	up
MRPS2	-0.149718	-0.521385	0.371667	up
TIAF1	0.126063	-0.245574	0.371637	up
RPL30	-0.180541	-0.552084	0.371543	up
ZNF234	0.246461	-0.125063	0.371524	up
LATS1	0.375428	0.00391385	0.371514	up
INSL4	0.479734	0.108392	0.371343	up
GTF3C5	-0.113633	-0.484727	0.371095	up
ACTR8	0.465056	0.0940156	0.37104	up
INTS12	-0.0170461	-0.388072	0.371026	up
NUDCD2	0.314552	-0.0560843	0.370637	up
DNAI2	0.348838	-0.0216992	0.370537	up
ZNRF1	0.267169	-0.10316	0.37033	up
CYP3A43	0.487588	0.117393	0.370194	up
RPL37	-1.28351	-1.65367	0.370165	up
NRCAM	0.4445	0.0748707	0.369629	up
LEMD3	-0.189793	-0.559272	0.369479	up
TMPRSS11F	0.673641	0.304308	0.369334	up
STK35	0.288094	-0.0812102	0.369304	up
CPXM1	0.706161	0.336936	0.369225	up
MAP3K4	0.67401	0.305059	0.368951	up
XAGE1E	0.350762	-0.0178815	0.368643	up
RPL39	-0.0215828	-0.390019	0.368436	up
LINGO1	0.396564	0.0281958	0.368368	up
ATF6	-0.0262684	-0.394594	0.368326	up
RASSF8	0.406314	0.0380338	0.36828	up
RAD21L1	0.57819	0.210009	0.368181	up
ASIC3	0.486481	0.118518	0.367962	up
TRAIP	-0.145285	-0.513207	0.367921	up
GRIN2D	0.492173	0.124655	0.367518	up
RPS18	-0.719101	-1.08638	0.367276	up
IGF2BP3	0.268329	-0.0987673	0.367096	up
WAC	0.175141	-0.19191	0.367051	up
RNF31	0.386312	0.0193174	0.366995	up
SIM1	-0.0809466	-0.447745	0.366799	up
RPS10	-0.973963	-1.34066	0.366695	up
ABCC2	0.49581	0.129179	0.366631	up
CCT4	-0.848759	-1.21534	0.366577	up
P2RY14	0.0753255	-0.29099	0.366316	up
AGPAT2	0.238204	-0.128087	0.366291	up
WDR74	-0.467217	-0.83341	0.366194	up
VPS33A	0.0126546	-0.353463	0.366118	up
MYO9B	0.261319	-0.104777	0.366096	up
ADAMTSL5	0.302219	-0.0637283	0.365947	up
KMT2C	0.103608	-0.262238	0.365845	up
SURF6	0.181123	-0.184569	0.365692	up
MEN1	-0.466505	-0.831686	0.365181	up
KNG1	0.139011	-0.226161	0.365171	up
SDR9C7	0.396379	0.0315833	0.364796	up
TUBB2B	0.0193533	-0.345353	0.364707	up
HIST1H1A	0.0162874	-0.348375	0.364663	up
MEST	0.237967	-0.126644	0.364611	up
TRIM16	0.100717	-0.263655	0.364372	up
MRPL50	0.403494	0.0391999	0.364295	up
PDPR	-0.196508	-0.560792	0.364283	up
RPUSD3	0.0927002	-0.271577	0.364277	up
RPL7	-0.525879	-0.890027	0.364148	up
RAP2B	0.574474	0.21035	0.364124	up
ATP6V1D	-0.268355	-0.632126	0.363771	up
AJUBA	0.367839	0.00411532	0.363723	up
NEMF	0.588204	0.224522	0.363683	up
SKIV2L2	-0.30604	-0.669655	0.363614	up
MTPAP	-0.13978	-0.503338	0.363558	up
FGD4	0.122711	-0.240622	0.363333	up
ABCA10	0.0449244	-0.318291	0.363216	up
PPP1R9A	0.136755	-0.226451	0.363206	up
GGT5	0.140152	-0.222917	0.363068	up
CEP152	0.40447	0.0414144	0.363055	up
PCDH12	0.00380304	-0.358859	0.362662	up
FNDC5	0.0829284	-0.279721	0.36265	up
MBLAC2	0.0670163	-0.295583	0.362599	up
SPTBN4	0.306963	-0.0554457	0.362408	up
ATG10	-0.216476	-0.578839	0.362363	up
UBE2L3	0.188086	-0.174085	0.362171	up
ABCC11	0.185722	-0.176441	0.362163	up
IFT88	0.284641	-0.0772542	0.361896	up
LRRC37A2	-0.213353	-0.575236	0.361883	up
EVI5	0.297713	-0.0638802	0.361593	up
PGA5	0.402836	0.0416842	0.361151	up
STYX	0.667	0.305947	0.361054	up
HORMAD2	0.326965	-0.0339019	0.360867	up
MAGEC3	0.537711	0.176851	0.36086	up
KLHL42	-0.0372239	-0.397804	0.36058	up
MDM2	-0.507721	-0.86819	0.360468	up
TLCD2	0.312154	-0.0483122	0.360466	up
NHP2	-0.80525	-1.16558	0.360333	up
GAGE12H	0.286512	-0.0736277	0.36014	up
SPDYE2	-1.07123	-1.43125	0.360019	up
PHKG1	-0.0351368	-0.39509	0.359953	up
IFITM1	-0.0722685	-0.432072	0.359803	up
PON2	0.392452	0.032787	0.359665	up
MAP1LC3A	-0.270305	-0.629924	0.359619	up
KIFAP3	0.339219	-0.0203777	0.359597	up
PURA	0.27721	-0.0822244	0.359434	up
TRMT10B	0.415248	0.055864	0.359384	up
FAM110C	0.251945	-0.107388	0.359333	up
SMPDL3B	0.429742	0.0704656	0.359277	up
FOXRED2	0.391161	0.0321433	0.359018	up
SHFM1	-0.323934	-0.682921	0.358987	up
CNBD2	0.464897	0.105972	0.358925	up
PBLD	0.522875	0.164136	0.358738	up
SYNRG	0.0488668	-0.309703	0.35857	up
CYP2C18	0.633611	0.275128	0.358482	up
EIF1AY	0.61295	0.254759	0.358191	up
RBSN	0.301797	-0.0559887	0.357786	up
CMTR1	0.44002	0.0822483	0.357772	up
H2BFWT	0.346782	-0.0109174	0.3577	up
ARHGEF35	-0.713909	-1.07154	0.35763	up
CHMP6	-0.623808	-0.981355	0.357548	up
EIF2D	0.120321	-0.237139	0.35746	up
ACVR2B	0.359195	0.00179464	0.3574	up
INSIG1	0.21072	-0.146644	0.357365	up
TPM3	0.256103	-0.101082	0.357186	up
SPECC1	0.551731	0.194591	0.35714	up
IBA57	-0.074303	-0.431235	0.356932	up
OR4F5	0.00252029	-0.354266	0.356786	up
CYP2C8	0.425842	0.0690792	0.356763	up
SPCS1	0.175191	-0.181512	0.356703	up
NFXL1	0.364281	0.00762434	0.356656	up
RSL1D1	0.224624	-0.131913	0.356537	up
MUC13	0.124416	-0.232034	0.35645	up
RHBDL2	0.316265	-0.0401748	0.35644	up
C2orf54	0.272044	-0.0843159	0.35636	up
GID8	0.185977	-0.170338	0.356315	up
PRY	0.671797	0.315525	0.356271	up
PDE5A	0.492647	0.136419	0.356229	up
ARNT2	0.20784	-0.148382	0.356222	up
RBM15B	0.158984	-0.197203	0.356187	up
PCDHB14	0.26207	-0.094089	0.356159	up
OLFML2B	0.180261	-0.175554	0.355815	up
MTERF3	0.134879	-0.220936	0.355815	up
ZNF575	0.341195	-0.0144761	0.355671	up
TERT	0.246137	-0.109485	0.355621	up
PCDHB8	0.118489	-0.237122	0.355611	up
MYPN	0.357798	0.00222609	0.355572	up
SF3B4	-0.853581	-1.2091	0.355522	up
EXOC3	-0.0373715	-0.39287	0.355498	up
RNASEL	0.582038	0.226639	0.355399	up
TFG	0.173162	-0.182212	0.355374	up
PRDM8	0.16119	-0.194181	0.355371	up
C17orf75	0.156976	-0.198347	0.355323	up
SUPT20H	0.48685	0.131537	0.355313	up
CCAR1	-0.407368	-0.762434	0.355066	up
ERCC1	0.217588	-0.137429	0.355018	up
ERCC6L2	0.0347626	-0.32005	0.354812	up
SV2B	-0.147101	-0.501887	0.354786	up
DDX24	-0.598535	-0.953235	0.3547	up
ZDHHC12	0.162613	-0.191996	0.354608	up
E2F6	0.288726	-0.065731	0.354457	up
CAPN12	0.329837	-0.0245215	0.354359	up
MCM5	-0.0780135	-0.432362	0.354348	up
WDR43	-0.343304	-0.697639	0.354335	up
MINA	-0.104198	-0.458468	0.35427	up
NFKB2	0.223636	-0.130523	0.354159	up
GRB14	0.432378	0.0782462	0.354131	up
UBTFL1	0.707822	0.353856	0.353966	up
PML	0.129184	-0.224778	0.353961	up
EHF	0.266774	-0.0871263	0.3539	up
PLA2G4F	0.224754	-0.129108	0.353861	up
CRIPT	0.487983	0.134143	0.35384	up
HSCB	0.146714	-0.207106	0.35382	up
WRB	-0.259384	-0.613021	0.353636	up
STYK1	0.564513	0.211033	0.35348	up
ISPD	0.101897	-0.251515	0.353413	up
ADGRF2	0.300216	-0.0530178	0.353234	up
VPS33B	0.343857	-0.00920077	0.353058	up
CHD6	0.151784	-0.201113	0.352897	up
SLC24A5	0.18826	-0.164497	0.352756	up
BBC3	0.277341	-0.075219	0.35256	up
ZSCAN26	0.541823	0.189281	0.352542	up
NCAPH2	-0.136982	-0.489235	0.352253	up
ARHGAP11B	0.431771	0.0796957	0.352076	up
ITPRIPL2	0.143994	-0.208045	0.352039	up
GIMAP8	-0.297449	-0.649081	0.351632	up
ELF5	-0.0139314	-0.365398	0.351467	up
GGACT	0.187538	-0.163873	0.351411	up
ADAMTS3	-0.0239959	-0.375352	0.351356	up
RSPH6A	-0.0979497	-0.449299	0.351349	up
INO80E	0.2775	-0.0737284	0.351228	up
KIAA1211	0.325489	-0.0255459	0.351035	up
SF3A1	-0.134936	-0.485923	0.350986	up
RFK	0.233758	-0.11718	0.350938	up
MT1A	0.0728351	-0.278014	0.350849	up
RIPK1	0.592763	0.24233	0.350434	up
SLC6A11	0.120505	-0.229746	0.350252	up
UGT3A1	0.25282	-0.0970684	0.349888	up
TRMT6	0.206443	-0.14306	0.349504	up
TOR1AIP1	0.55745	0.208045	0.349405	up
MRPL28	0.117854	-0.231505	0.349359	up
SMYD2	0.201278	-0.147996	0.349275	up
SPDL1	-0.562932	-0.912104	0.349172	up
OR2Z1	0.317319	-0.0317728	0.349092	up
PRSS22	0.378538	0.0294541	0.349084	up
CT45A6	0.0534312	-0.295617	0.349048	up
CNTN2	0.0876008	-0.261367	0.348968	up
CD86	0.414378	0.0657515	0.348627	up
MUC12	-0.0557924	-0.404344	0.348551	up
OXSM	0.297475	-0.0509485	0.348424	up
IQCJ	0.317557	-0.0307893	0.348346	up
KLK10	0.410768	0.0624528	0.348315	up
C12orf80	0.014348	-0.333794	0.348142	up
AGL	0.296289	-0.0517356	0.348025	up
CCDC146	0.466242	0.118259	0.347983	up
CALU	0.0706847	-0.277143	0.347828	up
PRAMEF15	-0.504612	-0.852277	0.347665	up
TUBG1	-0.251033	-0.59861	0.347577	up
F2RL3	0.502899	0.155365	0.347533	up
TSEN2	-0.0690033	-0.416449	0.347446	up
ZNF648	0.121596	-0.225836	0.347433	up
ZNF777	0.136615	-0.210692	0.347307	up
HIST1H2BK	-0.0143095	-0.361539	0.34723	up
RGS9	0.33748	-0.00968857	0.347168	up
PMPCA	-0.576714	-0.923799	0.347085	up
TMEM176A	0.34022	-0.00682392	0.347044	up
TOP2B	0.441021	0.0940566	0.346965	up
VPS53	0.205455	-0.141338	0.346793	up
INTS4	-0.264349	-0.611125	0.346776	up
DBP	0.391952	0.0452748	0.346677	up
ZNF592	0.436515	0.0898581	0.346657	up
C20orf202	0.365071	0.0184756	0.346596	up
MPST	0.491014	0.144486	0.346528	up
KCTD20	0.200137	-0.146381	0.346518	up
SLCO2A1	0.383361	0.0373935	0.345967	up
KIF18A	-0.163706	-0.509672	0.345966	up
RPS6KB1	0.0130351	-0.33265	0.345685	up
PSMG2	0.0469061	-0.298708	0.345614	up
ZNF695	0.818769	0.473168	0.3456	up
LIN37	0.219206	-0.126277	0.345483	up
HNRNPDL	0.24757	-0.0979067	0.345477	up
OPRL1	0.10365	-0.24139	0.34504	up
CYSRT1	0.00268645	-0.342314	0.345001	up
TAS2R60	-0.0597533	-0.404685	0.344932	up
PFDN2	-0.170616	-0.515426	0.34481	up
CCNF	0.144508	-0.200174	0.344682	up
NOP10	-0.159516	-0.504157	0.344641	up
POU2AF1	0.261398	-0.0832113	0.344609	up
MPZL2	0.232399	-0.112155	0.344554	up
PPP1R8	-0.000153961	-0.344653	0.344499	up
DNASE1L2	0.123449	-0.221021	0.34447	up
TXLNG	0.677884	0.333589	0.344295	up
UBALD1	0.0444658	-0.299681	0.344147	up
DNAJC7	0.23924	-0.104868	0.344108	up
MYL12A	0.101697	-0.242381	0.344078	up
OR2M5	0.326991	-0.0169644	0.343955	up
CPN2	0.278949	-0.0648654	0.343814	up
RARG	0.189952	-0.153383	0.343335	up
TDRD3	0.33047	-0.0127791	0.343249	up
SLC25A45	0.375586	0.0323909	0.343196	up
ROM1	0.151225	-0.191927	0.343153	up
IK	-0.242302	-0.585429	0.343127	up
PYHIN1	0.265746	-0.0773464	0.343092	up
ADH1C	0.304064	-0.038855	0.342919	up
CFC1B	0.0350076	-0.30774	0.342747	up
MYL10	0.137451	-0.205126	0.342576	up
FDX1L	-0.73573	-1.07822	0.342486	up
EARS2	-0.108449	-0.450887	0.342438	up
HMBOX1	0.411506	0.0692448	0.342261	up
PAOX	0.333737	-0.00845328	0.342191	up
MYCL	-0.0673378	-0.409466	0.342128	up
ZSCAN10	0.0498735	-0.292151	0.342025	up
ORC3	0.115646	-0.226365	0.342011	up
MRPS7	0.200849	-0.141116	0.341964	up
CLTC	-0.0661176	-0.408014	0.341897	up
PHF3	0.0412876	-0.30033	0.341617	up
KRTAP10-12	-0.529068	-0.870665	0.341598	up
NAA60	-0.0517261	-0.39328	0.341554	up
SOX5	0.133055	-0.208421	0.341476	up
OR2D3	0.594977	0.253684	0.341293	up
PPAN	-0.103007	-0.444228	0.341221	up
FAM207A	0.428662	0.08756	0.341102	up
CALML3	0.134778	-0.206013	0.340792	up
TCP10L	-0.163651	-0.504345	0.340694	up
LGALS7B	0.281031	-0.0596527	0.340684	up
PSMD3	-0.335371	-0.676006	0.340635	up
MRPL52	-0.301745	-0.642285	0.340541	up
SGTB	0.168571	-0.171627	0.340198	up
LIN9	0.504849	0.164725	0.340124	up
CENPK	-0.469246	-0.80908	0.339834	up
CHPF2	-0.134744	-0.474381	0.339637	up
B3GNT9	0.45064	0.111011	0.339629	up
PSMD11	0.159571	-0.18001	0.339581	up
CLASRP	0.283192	-0.0561014	0.339293	up
RBM48	0.0837954	-0.255374	0.339169	up
RIOK1	-0.0328388	-0.371886	0.339047	up
GTF2A1L	0.313472	-0.025435	0.338907	up
SERTAD4	0.215567	-0.123193	0.33876	up
CLDN6	0.390977	0.052328	0.338649	up
IARS	-0.533785	-0.872373	0.338588	up
EME1	0.242597	-0.0959774	0.338575	up
CEP295NL	0.209174	-0.129263	0.338436	up
LINC01272	0.236223	-0.10215	0.338372	up
LOC101060321	-0.524851	-0.863153	0.338302	up
PRR13	0.38929	0.0510048	0.338285	up
HMGB2	0.389633	0.0514368	0.338196	up
ARMCX4	0.0945791	-0.243491	0.33807	up
USHBP1	0.590392	0.252335	0.338057	up
PLSCR2	0.1632	-0.174854	0.338054	up
MEPE	0.196975	-0.140475	0.33745	up
PCDHGA10	0.545143	0.207704	0.337439	up
PINX1	0.0360881	-0.301303	0.337391	up
FNDC9	-0.093467	-0.430706	0.337239	up
PRR7	0.292336	-0.0445116	0.336848	up
MCTP1	0.0124161	-0.324301	0.336717	up
TMA7	-0.353924	-0.69057	0.336646	up
SMC6	-0.0842329	-0.420871	0.336638	up
SPANXA2	0.486507	0.149873	0.336634	up
PNLIP	0.877326	0.540815	0.336511	up
CKAP2	-0.0465873	-0.383087	0.336499	up
NDOR1	0.367628	0.031305	0.336323	up
GAP43	0.318453	-0.0178559	0.336308	up
SPATA31A1	-0.131355	-0.467397	0.336042	up
CST1	0.404074	0.0680616	0.336013	up
SCARB2	0.298055	-0.0378921	0.335947	up
DMXL1	0.428846	0.0929861	0.33586	up
LMBR1	0.380936	0.0451263	0.33581	up
ATP6V1E1	-0.203384	-0.539176	0.335792	up
ASPM	0.323038	-0.0127298	0.335768	up
SLITRK3	0.309123	-0.0265977	0.335721	up
RB1	0.91227	0.576568	0.335702	up
CLRN3	0.51655	0.180898	0.335652	up
RPS19	-1.43306	-1.76834	0.335279	up
TBX2	0.624071	0.288907	0.335164	up
FAU	-1.02651	-1.36164	0.33513	up
SMIM13	0.131793	-0.203043	0.334835	up
GPN2	-0.800954	-1.13579	0.334835	up
DIP2A	0.23125	-0.103444	0.334693	up
CLEC4A	0.305118	-0.0294832	0.334601	up
LSM12	-0.625731	-0.96032	0.334589	up
GFER	-0.422284	-0.7568	0.334515	up
RIN2	0.220239	-0.114002	0.334242	up
SERTAD1	0.261751	-0.0724837	0.334235	up
HSF2	0.463843	0.129656	0.334188	up
CEBPZ	-0.0490197	-0.383189	0.334169	up
TMEM79	0.136947	-0.197203	0.334151	up
CRK	0.24626	-0.0878622	0.334123	up
SBNO2	0.460839	0.126765	0.334074	up
LOC113230	-0.42737	-0.761375	0.334005	up
MYLIP	0.131945	-0.202052	0.333998	up
RANBP9	0.202801	-0.131182	0.333983	up
CCAR2	0.47955	0.145644	0.333906	up
NME1	0.101473	-0.23241	0.333883	up
C12orf60	0.49299	0.159357	0.333633	up
PDCD2L	0.115841	-0.21776	0.333601	up
SIPA1L1	0.471591	0.138375	0.333216	up
PEBP1	0.00196071	-0.33108	0.33304	up
MAGEB4	0.684763	0.351893	0.33287	up
WDR61	0.176572	-0.156231	0.332803	up
AP3D1	0.00367338	-0.329116	0.332789	up
NMD3	-0.137661	-0.4703	0.332639	up
PJA1	0.433695	0.101076	0.33262	up
IDH1	0.435724	0.103249	0.332475	up
KIRREL	0.405497	0.0730608	0.332436	up
PPIAL4D	-0.123294	-0.455651	0.332357	up
IFNA21	0.180061	-0.152178	0.332239	up
DUSP6	0.215135	-0.116908	0.332043	up
ZNF835	0.48959	0.15758	0.332011	up
CTH	0.0760844	-0.255767	0.331851	up
CLUAP1	0.300242	-0.0314535	0.331696	up
PCED1B	0.160196	-0.171336	0.331532	up
BAMBI	-0.398883	-0.730386	0.331504	up
CACNA2D3	0.201141	-0.130354	0.331495	up
COPRS	0.11022	-0.221209	0.331429	up
DHDDS	-0.093359	-0.424644	0.331285	up
LIMD2	0.164357	-0.166644	0.331002	up
SMARCD1	0.631055	0.300073	0.330981	up
GLT8D1	-0.000930138	-0.33178	0.330849	up
RPS26	-1.68363	-2.01438	0.330747	up
TSC2	0.0586175	-0.271953	0.33057	up
PTGES3	-0.0933985	-0.423688	0.33029	up
ATRX	0.0205387	-0.309601	0.330139	up
CRABP2	-0.0464265	-0.376377	0.32995	up
THAP9	0.107326	-0.222609	0.329935	up
MYSM1	0.534154	0.20434	0.329814	up
ARSJ	-0.138202	-0.467944	0.329742	up
GANAB	0.137527	-0.192201	0.329728	up
RPN1	-0.600854	-0.930561	0.329707	up
CLTB	0.53281	0.203504	0.329306	up
ISCA1	0.00445396	-0.324848	0.329302	up
KRTAP24-1	0.070205	-0.258635	0.32884	up
BARD1	-1.0326	-1.36137	0.32877	up
PRSS48	0.602514	0.273831	0.328683	up
CLYBL	0.105763	-0.222848	0.328612	up
C4orf48	0.38315	0.054633	0.328517	up
